# Supplementary material for: Endometrial Polyps and Subfertility in Women Under 40: Pathophysiology, Fertility Outcomes, and Clinical Management
Source: Medicina (Kaunas). 2026 Apr 3;62(4):692. doi: 10.3390/medicina62040692 (PMC13117723; doi:10.3390/medicina62040692)
Supplement: Supplementary file 1 [file medicina-62-00692-s001.zip]

Archive with 3 entries (2 files):
- medicina-4188208-supplementary/
- medicina-4188208-supplementary/Clean_Supplementary_Materials.pdf
- medicina-4188208-supplementary/Clean_Supplementary_Table_S1.pdf
